# Supplementary material for: IL-17A in Human Liver: Significant Source of Inflammation and Trigger of Liver Fibrosis Initiation
Source: Int J Mol Sci. 2022 Aug 29;23(17):9773. doi: 10.3390/ijms23179773 (PMC9456490; doi:10.3390/ijms23179773)
Supplement: Supplementary file 1 [file ijms-23-09773-s001.zip]

Archive with 1 entries (1 files):
- ijms-1844249-supplementary.pdf
